# Supplementary material for: Infrared Cooling in an Anharmonic Cascade Framework: 2‑Cyanoindene, the Smallest Cyano-PAH Identified in Taurus Molecular Cloud‑1
Source: ACS Earth Space Chem. 2025 Feb 4;9(2):382–93. doi: 10.1021/acsearthspacechem.4c00381 (PMC11850017; doi:10.1021/acsearthspacechem.4c00381)
Supplement: Supplementary file 2 [file sp4c00381_si_002.zip]

Archive with 1,225 entries (1,224 files):
- indene_cn2_b3lyp_n07d_anharmonc_data/
- indene_cn2_b3lyp_n07d_anharmonc_data/4193.32_0.0127854
- indene_cn2_b3lyp_n07d_anharmonc_data/477.535_0.00750677
- indene_cn2_b3lyp_n07d_anharmonc_data/754.832_35.1871
- indene_cn2_b3lyp_n07d_anharmonc_data/903.022_0.0239105
- indene_cn2_b3lyp_n07d_anharmonc_data/1407.64_0.390127
- indene_cn2_b3lyp_n07d_anharmonc_data/1694.07_0.00575559
- indene_cn2_b3lyp_n07d_anharmonc_data/4020.60_0.00196450
- indene_cn2_b3lyp_n07d_anharmonc_data/2579.25_0.00152742
- indene_cn2_b3lyp_n07d_anharmonc_data/2175.00_0.277855
- indene_cn2_b3lyp_n07d_anharmonc_data/3428.35_0.000274180
- indene_cn2_b3lyp_n07d_anharmonc_data/237.402_6.41241
- indene_cn2_b3lyp_n07d_anharmonc_data/2486.43_1.00000e-08
- indene_cn2_b3lyp_n07d_anharmonc_data/2778.10_0.0333903
- indene_cn2_b3lyp_n07d_anharmonc_data/1194.78_0.0207243
- indene_cn2_b3lyp_n07d_anharmonc_data/1315.20_0.00635143
- indene_cn2_b3lyp_n07d_anharmonc_data/4524.80_0.00839254
- indene_cn2_b3lyp_n07d_anharmonc_data/2337.52_0.00329905
- indene_cn2_b3lyp_n07d_anharmonc_data/1665.82_0.146102
- indene_cn2_b3lyp_n07d_anharmonc_data/2148.52_0.00134475
- indene_cn2_b3lyp_n07d_anharmonc_data/2243.41_0.00678301
- indene_cn2_b3lyp_n07d_anharmonc_data/4713.19_0.0212584
- indene_cn2_b3lyp_n07d_anharmonc_data/1145.56_0.0137686
- indene_cn2_b3lyp_n07d_anharmonc_data/1836.48_0.00619497
- indene_cn2_b3lyp_n07d_anharmonc_data/2705.14_0.726611
- indene_cn2_b3lyp_n07d_anharmonc_data/2620.81_0.00143411
- indene_cn2_b3lyp_n07d_anharmonc_data/1601.37_0.771177
- indene_cn2_b3lyp_n07d_anharmonc_data/1910.59_0.000819380
- indene_cn2_b3lyp_n07d_anharmonc_data/529.862_3.77432
- indene_cn2_b3lyp_n07d_anharmonc_data/995.790_0.0107113
- indene_cn2_b3lyp_n07d_anharmonc_data/1660.83_0.00522140
- indene_cn2_b3lyp_n07d_anharmonc_data/1348.87_1.32211e-05
- indene_cn2_b3lyp_n07d_anharmonc_data/1641.17_0.000522145
- indene_cn2_b3lyp_n07d_anharmonc_data/1045.95_0.134579
- indene_cn2_b3lyp_n07d_anharmonc_data/3825.81_0.000789230
- indene_cn2_b3lyp_n07d_anharmonc_data/2668.16_0.0220649
- indene_cn2_b3lyp_n07d_anharmonc_data/2524.55_0.110164
- indene_cn2_b3lyp_n07d_anharmonc_data/3257.82_0.000240660
- indene_cn2_b3lyp_n07d_anharmonc_data/5739.81_1.57508
- indene_cn2_b3lyp_n07d_anharmonc_data/1093.25_0.0982019
- indene_cn2_b3lyp_n07d_anharmonc_data/3845.14_0.0137402
- indene_cn2_b3lyp_n07d_anharmonc_data/4227.43_0.00184067
- indene_cn2_b3lyp_n07d_anharmonc_data/1708.42_0.00199444
- indene_cn2_b3lyp_n07d_anharmonc_data/1677.51_0.0177480
- indene_cn2_b3lyp_n07d_anharmonc_data/1558.10_0.000778486
- indene_cn2_b3lyp_n07d_anharmonc_data/4539.19_0.00326071
- indene_cn2_b3lyp_n07d_anharmonc_data/1734.91_0.00176885
- indene_cn2_b3lyp_n07d_anharmonc_data/1816.77_0.00640734
- indene_cn2_b3lyp_n07d_anharmonc_data/2501.30_0.0269128
- indene_cn2_b3lyp_n07d_anharmonc_data/1751.62_0.000594383
- indene_cn2_b3lyp_n07d_anharmonc_data/2900.52_0.229382
- indene_cn2_b3lyp_n07d_anharmonc_data/1983.16_1.16000e-06
- indene_cn2_b3lyp_n07d_anharmonc_data/4255.87_0.0831030
- indene_cn2_b3lyp_n07d_anharmonc_data/1780.79_0.0814830
- indene_cn2_b3lyp_n07d_anharmonc_data/3428.88_0.00223891
- indene_cn2_b3lyp_n07d_anharmonc_data/2991.64_0.0342846
- indene_cn2_b3lyp_n07d_anharmonc_data/2129.09_0.00743796
- indene_cn2_b3lyp_n07d_anharmonc_data/1160.10_0.0208289
- indene_cn2_b3lyp_n07d_anharmonc_data/969.689_0.0197686
- indene_cn2_b3lyp_n07d_anharmonc_data/4156.69_0.401635
- indene_cn2_b3lyp_n07d_anharmonc_data/3205.79_0.00179051
- indene_cn2_b3lyp_n07d_anharmonc_data/3403.77_1.12720
- indene_cn2_b3lyp_n07d_anharmonc_data/933.371_0.0675546
- indene_cn2_b3lyp_n07d_anharmonc_data/3521.50_0.00940744
- indene_cn2_b3lyp_n07d_anharmonc_data/1142.18_0.341488
- indene_cn2_b3lyp_n07d_anharmonc_data/3678.55_0.0134155
- indene_cn2_b3lyp_n07d_anharmonc_data/6052.10_0.553860
- indene_cn2_b3lyp_n07d_anharmonc_data/1117.67_0.00184736
- indene_cn2_b3lyp_n07d_anharmonc_data/3485.96_0.000492190
- indene_cn2_b3lyp_n07d_anharmonc_data/4066.33_0.00228584
- indene_cn2_b3lyp_n07d_anharmonc_data/1398.01_0.000311414
- indene_cn2_b3lyp_n07d_anharmonc_data/4276.36_0.0182867
- indene_cn2_b3lyp_n07d_anharmonc_data/1483.01_0.00228524
- indene_cn2_b3lyp_n07d_anharmonc_data/1019.94_0.0117554
- indene_cn2_b3lyp_n07d_anharmonc_data/3912.83_0.000547500
- indene_cn2_b3lyp_n07d_anharmonc_data/1845.99_1.03669
- indene_cn2_b3lyp_n07d_anharmonc_data/2178.44_0.00434826
- indene_cn2_b3lyp_n07d_anharmonc_data/4539.90_0.0357366
- indene_cn2_b3lyp_n07d_anharmonc_data/671.311_0.000936890
- indene_cn2_b3lyp_n07d_anharmonc_data/1469.86_0.128668
- indene_cn2_b3lyp_n07d_anharmonc_data/2562.54_0.0275107
- indene_cn2_b3lyp_n07d_anharmonc_data/1341.00_0.000582338
- indene_cn2_b3lyp_n07d_anharmonc_data/2213.95_0.00497873
- indene_cn2_b3lyp_n07d_anharmonc_data/2239.36_0.503373
- indene_cn2_b3lyp_n07d_anharmonc_data/3213.56_0.0432515
- indene_cn2_b3lyp_n07d_anharmonc_data/1526.68_0.0357815
- indene_cn2_b3lyp_n07d_anharmonc_data/1428.10_0.0197367
- indene_cn2_b3lyp_n07d_anharmonc_data/2716.14_0.123161
- indene_cn2_b3lyp_n07d_anharmonc_data/1952.71_0.00789963
- indene_cn2_b3lyp_n07d_anharmonc_data/2007.63_0.00997573
- indene_cn2_b3lyp_n07d_anharmonc_data/6085.63_0.190394
- indene_cn2_b3lyp_n07d_anharmonc_data/3446.69_0.000229660
- indene_cn2_b3lyp_n07d_anharmonc_data/1161.01_0.152170
- indene_cn2_b3lyp_n07d_anharmonc_data/2222.78_0.00166195
- indene_cn2_b3lyp_n07d_anharmonc_data/3946.15_0.0193410
- indene_cn2_b3lyp_n07d_anharmonc_data/969.490_0.0613205
- indene_cn2_b3lyp_n07d_anharmonc_data/1536.26_0.0238978
- indene_cn2_b3lyp_n07d_anharmonc_data/1859.17_0.00277924
- indene_cn2_b3lyp_n07d_anharmonc_data/2115.53_0.00124448
- indene_cn2_b3lyp_n07d_anharmonc_data/1614.43_1.26180
- indene_cn2_b3lyp_n07d_anharmonc_data/1488.08_0.00106269
- indene_cn2_b3lyp_n07d_anharmonc_data/2273.37_0.320927
- indene_cn2_b3lyp_n07d_anharmonc_data/3452.92_0.0337640
- indene_cn2_b3lyp_n07d_anharmonc_data/4120.78_0.0434827
- indene_cn2_b3lyp_n07d_anharmonc_data/745.859_0.00503275
- indene_cn2_b3lyp_n07d_anharmonc_data/4195.31_1.33000e-06
- indene_cn2_b3lyp_n07d_anharmonc_data/4067.24_0.00418136
- indene_cn2_b3lyp_n07d_anharmonc_data/4555.19_0.0623790
- indene_cn2_b3lyp_n07d_anharmonc_data/4087.39_0.00691428
- indene_cn2_b3lyp_n07d_anharmonc_data/3616.08_0.000671530
- indene_cn2_b3lyp_n07d_anharmonc_data/2434.72_6.59339e-05
- indene_cn2_b3lyp_n07d_anharmonc_data/2427.79_0.0798787
- indene_cn2_b3lyp_n07d_anharmonc_data/1017.07_0.0304235
- indene_cn2_b3lyp_n07d_anharmonc_data/4521.96_0.00171694
- indene_cn2_b3lyp_n07d_anharmonc_data/1311.94_0.000308707
- indene_cn2_b3lyp_n07d_anharmonc_data/1965.35_0.00234282
- indene_cn2_b3lyp_n07d_anharmonc_data/4279.86_0.0413234
- indene_cn2_b3lyp_n07d_anharmonc_data/3167.35_0.360066
- indene_cn2_b3lyp_n07d_anharmonc_data/877.867_0.000571287
- indene_cn2_b3lyp_n07d_anharmonc_data/1298.91_0.00664810
- indene_cn2_b3lyp_n07d_anharmonc_data/1920.86_0.000401570
- indene_cn2_b3lyp_n07d_anharmonc_data/2918.87_1.43608
- indene_cn2_b3lyp_n07d_anharmonc_data/1593.32_0.132710
- indene_cn2_b3lyp_n07d_anharmonc_data/3322.17_0.0101858
- indene_cn2_b3lyp_n07d_anharmonc_data/3476.18_0.0347032
- indene_cn2_b3lyp_n07d_anharmonc_data/6089.45_0.000595470
- indene_cn2_b3lyp_n07d_anharmonc_data/1751.31_0.00205872
- indene_cn2_b3lyp_n07d_anharmonc_data/981.615_0.00952449
- indene_cn2_b3lyp_n07d_anharmonc_data/2147.27_0.00206636
- indene_cn2_b3lyp_n07d_anharmonc_data/1058.03_0.0277932
- indene_cn2_b3lyp_n07d_anharmonc_data/1583.89_0.00153411
- indene_cn2_b3lyp_n07d_anharmonc_data/4299.69_0.00707273
- indene_cn2_b3lyp_n07d_anharmonc_data/1810.40_1.06938
- indene_cn2_b3lyp_n07d_anharmonc_data/4165.48_1.50000e-06
- indene_cn2_b3lyp_n07d_anharmonc_data/2344.31_0.00288067
- indene_cn2_b3lyp_n07d_anharmonc_data/3929.79_4.15700e-05
- indene_cn2_b3lyp_n07d_anharmonc_data/2266.50_0.0559362
- indene_cn2_b3lyp_n07d_anharmonc_data/2366.47_0.0356853
- indene_cn2_b3lyp_n07d_anharmonc_data/1571.09_3.84090
- indene_cn2_b3lyp_n07d_anharmonc_data/1360.69_0.00304559
- indene_cn2_b3lyp_n07d_anharmonc_data/1257.81_0.000132867
- indene_cn2_b3lyp_n07d_anharmonc_data/1779.93_0.00537001
- indene_cn2_b3lyp_n07d_anharmonc_data/1430.93_0.0542777
- indene_cn2_b3lyp_n07d_anharmonc_data/1515.54_4.40675e-05
- indene_cn2_b3lyp_n07d_anharmonc_data/3981.63_0.188591
- indene_cn2_b3lyp_n07d_anharmonc_data/1285.36_0.0403302
- indene_cn2_b3lyp_n07d_anharmonc_data/1311.18_0.275972
- indene_cn2_b3lyp_n07d_anharmonc_data/5942.89_0.00176359
- indene_cn2_b3lyp_n07d_anharmonc_data/1635.44_0.297864
- indene_cn2_b3lyp_n07d_anharmonc_data/1357.48_1.65587
- indene_cn2_b3lyp_n07d_anharmonc_data/1021.45_0.000561203
- indene_cn2_b3lyp_n07d_anharmonc_data/2340.39_0.0566578
- indene_cn2_b3lyp_n07d_anharmonc_data/3969.17_0.165348
- indene_cn2_b3lyp_n07d_anharmonc_data/1670.47_0.00143290
- indene_cn2_b3lyp_n07d_anharmonc_data/577.599_0.00606469
- indene_cn2_b3lyp_n07d_anharmonc_data/6046.97_1.35924
- indene_cn2_b3lyp_n07d_anharmonc_data/1128.42_0.00116132
- indene_cn2_b3lyp_n07d_anharmonc_data/6067.62_0.0449488
- indene_cn2_b3lyp_n07d_anharmonc_data/2685.40_0.0999704
- indene_cn2_b3lyp_n07d_anharmonc_data/1562.00_0.000326733
- indene_cn2_b3lyp_n07d_anharmonc_data/2242.98_1.43261
- indene_cn2_b3lyp_n07d_anharmonc_data/1887.87_0.00934917
- indene_cn2_b3lyp_n07d_anharmonc_data/4216.40_0.0282906
- indene_cn2_b3lyp_n07d_anharmonc_data/1155.66_0.250541
- indene_cn2_b3lyp_n07d_anharmonc_data/2334.30_0.0607437
- indene_cn2_b3lyp_n07d_anharmonc_data/3782.75_0.0421884
- indene_cn2_b3lyp_n07d_anharmonc_data/3016.25_0.00811882
- indene_cn2_b3lyp_n07d_anharmonc_data/2275.51_0.0779961
- indene_cn2_b3lyp_n07d_anharmonc_data/4177.72_0.0187306
- indene_cn2_b3lyp_n07d_anharmonc_data/4500.53_0.0527477
- indene_cn2_b3lyp_n07d_anharmonc_data/2783.17_0.0327765
- indene_cn2_b3lyp_n07d_anharmonc_data/2607.50_0.000130710
- indene_cn2_b3lyp_n07d_anharmonc_data/1586.97_3.91007
- indene_cn2_b3lyp_n07d_anharmonc_data/2736.77_0.000654110
- indene_cn2_b3lyp_n07d_anharmonc_data/1055.67_0.310397
- indene_cn2_b3lyp_n07d_anharmonc_data/4166.93_0.00905135
- indene_cn2_b3lyp_n07d_anharmonc_data/1036.30_0.0414984
- indene_cn2_b3lyp_n07d_anharmonc_data/1677.96_0.0481405
- indene_cn2_b3lyp_n07d_anharmonc_data/2089.57_0.0651029
- indene_cn2_b3lyp_n07d_anharmonc_data/2206.20_0.0442830
- indene_cn2_b3lyp_n07d_anharmonc_data/2807.49_0.171651
- indene_cn2_b3lyp_n07d_anharmonc_data/3458.56_0.000107390
- indene_cn2_b3lyp_n07d_anharmonc_data/3434.58_0.0179938
- indene_cn2_b3lyp_n07d_anharmonc_data/1601.05_0.334082
- indene_cn2_b3lyp_n07d_anharmonc_data/5205.53_0.00123153
- indene_cn2_b3lyp_n07d_anharmonc_data/1548.03_0.000126793
- indene_cn2_b3lyp_n07d_anharmonc_data/1601.02_0.00824310
- indene_cn2_b3lyp_n07d_anharmonc_data/2711.00_0.0112366
- indene_cn2_b3lyp_n07d_anharmonc_data/4497.28_0.00354293
- indene_cn2_b3lyp_n07d_anharmonc_data/1844.23_0.00346432
- indene_cn2_b3lyp_n07d_anharmonc_data/807.920_0.0531217
- indene_cn2_b3lyp_n07d_anharmonc_data/2242.06_3.40768
- indene_cn2_b3lyp_n07d_anharmonc_data/1809.51_0.111449
- indene_cn2_b3lyp_n07d_anharmonc_data/3796.71_0.00215777
- indene_cn2_b3lyp_n07d_anharmonc_data/2470.95_0.0106204
- indene_cn2_b3lyp_n07d_anharmonc_data/2278.88_0.563914
- indene_cn2_b3lyp_n07d_anharmonc_data/960.079_0.0458588
- indene_cn2_b3lyp_n07d_anharmonc_data/1766.51_0.00352606
- indene_cn2_b3lyp_n07d_anharmonc_data/2228.62_0.227568
- indene_cn2_b3lyp_n07d_anharmonc_data/1720.26_0.139050
- indene_cn2_b3lyp_n07d_anharmonc_data/2326.80_0.0730438
- indene_cn2_b3lyp_n07d_anharmonc_data/1715.44_0.00489198
- indene_cn2_b3lyp_n07d_anharmonc_data/1259.15_0.000138764
- indene_cn2_b3lyp_n07d_anharmonc_data/2737.67_0.348845
- indene_cn2_b3lyp_n07d_anharmonc_data/1718.88_0.000616808
- indene_cn2_b3lyp_n07d_anharmonc_data/3959.23_0.000224020
- indene_cn2_b3lyp_n07d_anharmonc_data/2163.80_0.00197359
- indene_cn2_b3lyp_n07d_anharmonc_data/1407.05_0.00245809
- indene_cn2_b3lyp_n07d_anharmonc_data/1953.61_0.0319690
- indene_cn2_b3lyp_n07d_anharmonc_data/4490.42_0.00541014
- indene_cn2_b3lyp_n07d_anharmonc_data/1359.55_4.56865
- indene_cn2_b3lyp_n07d_anharmonc_data/4294.90_0.00769773
- indene_cn2_b3lyp_n07d_anharmonc_data/2915.00_0.819204
- indene_cn2_b3lyp_n07d_anharmonc_data/2009.38_0.00571787
- indene_cn2_b3lyp_n07d_anharmonc_data/2322.78_0.0262940
- indene_cn2_b3lyp_n07d_anharmonc_data/6158.73_0.00212298
- indene_cn2_b3lyp_n07d_anharmonc_data/2759.03_0.00602415
- indene_cn2_b3lyp_n07d_anharmonc_data/3293.14_0.00577500
- indene_cn2_b3lyp_n07d_anharmonc_data/3299.27_0.000855690
- indene_cn2_b3lyp_n07d_anharmonc_data/1295.24_0.0977233
- indene_cn2_b3lyp_n07d_anharmonc_data/2282.03_0.0108344
- indene_cn2_b3lyp_n07d_anharmonc_data/6105.57_0.0456002
- indene_cn2_b3lyp_n07d_anharmonc_data/4200.55_0.00486641
- indene_cn2_b3lyp_n07d_anharmonc_data/2143.55_0.00471296
- indene_cn2_b3lyp_n07d_anharmonc_data/1735.54_0.00478361
- indene_cn2_b3lyp_n07d_anharmonc_data/1425.88_0.00578309
- indene_cn2_b3lyp_n07d_anharmonc_data/1416.03_0.613150
- indene_cn2_b3lyp_n07d_anharmonc_data/920.599_0.00904381
- indene_cn2_b3lyp_n07d_anharmonc_data/1511.02_0.00836841
- indene_cn2_b3lyp_n07d_anharmonc_data/3446.06_0.00712783
- indene_cn2_b3lyp_n07d_anharmonc_data/3346.80_0.00499110
- indene_cn2_b3lyp_n07d_anharmonc_data/1022.57_0.0201934
- indene_cn2_b3lyp_n07d_anharmonc_data/2908.02_0.0302640
- indene_cn2_b3lyp_n07d_anharmonc_data/1652.35_0.00806715
- indene_cn2_b3lyp_n07d_anharmonc_data/1876.98_0.0116334
- indene_cn2_b3lyp_n07d_anharmonc_data/1542.42_0.00284642
- indene_cn2_b3lyp_n07d_anharmonc_data/2648.04_0.0508395
- indene_cn2_b3lyp_n07d_anharmonc_data/1780.24_0.0340531
- indene_cn2_b3lyp_n07d_anharmonc_data/2408.97_0.000530065
- indene_cn2_b3lyp_n07d_anharmonc_data/3446.47_0.00392567
- indene_cn2_b3lyp_n07d_anharmonc_data/1111.49_1.30814e-05
- indene_cn2_b3lyp_n07d_anharmonc_data/1876.80_0.000362640
- indene_cn2_b3lyp_n07d_anharmonc_data/2320.66_0.00830956
- indene_cn2_b3lyp_n07d_anharmonc_data/860.816_0.00355374
- indene_cn2_b3lyp_n07d_anharmonc_data/3007.91_0.469857
- indene_cn2_b3lyp_n07d_anharmonc_data/1734.64_0.0185895
- indene_cn2_b3lyp_n07d_anharmonc_data/3266.48_0.0136262
- indene_cn2_b3lyp_n07d_anharmonc_data/2411.06_0.00422335
- indene_cn2_b3lyp_n07d_anharmonc_data/4356.37_0.0394450
- indene_cn2_b3lyp_n07d_anharmonc_data/1672.42_0.00225423
- indene_cn2_b3lyp_n07d_anharmonc_data/1628.19_0.000107314
- indene_cn2_b3lyp_n07d_anharmonc_data/1924.98_0.00280993
- indene_cn2_b3lyp_n07d_anharmonc_data/3469.81_0.00309824
- indene_cn2_b3lyp_n07d_anharmonc_data/3179.46_0.00153350
- indene_cn2_b3lyp_n07d_anharmonc_data/2241.17_0.112602
- indene_cn2_b3lyp_n07d_anharmonc_data/786.414_0.393020
- indene_cn2_b3lyp_n07d_anharmonc_data/2190.55_0.0415271
- indene_cn2_b3lyp_n07d_anharmonc_data/3585.29_1.78600e-05
- indene_cn2_b3lyp_n07d_anharmonc_data/716.297_0.0442923
- indene_cn2_b3lyp_n07d_anharmonc_data/4412.09_0.0174736
- indene_cn2_b3lyp_n07d_anharmonc_data/1745.11_0.161068
- indene_cn2_b3lyp_n07d_anharmonc_data/4015.07_0.0147778
- indene_cn2_b3lyp_n07d_anharmonc_data/2195.20_0.0134868
- indene_cn2_b3lyp_n07d_anharmonc_data/4419.18_0.000431020
- indene_cn2_b3lyp_n07d_anharmonc_data/769.827_0.0131070
- indene_cn2_b3lyp_n07d_anharmonc_data/1337.98_0.000217647
- indene_cn2_b3lyp_n07d_anharmonc_data/3428.20_8.74300e-05
- indene_cn2_b3lyp_n07d_anharmonc_data/2290.57_0.0294299
- indene_cn2_b3lyp_n07d_anharmonc_data/4121.54_1.53800e-05
- indene_cn2_b3lyp_n07d_anharmonc_data/1238.81_0.0814216
- indene_cn2_b3lyp_n07d_anharmonc_data/2089.31_0.0233220
- indene_cn2_b3lyp_n07d_anharmonc_data/1741.77_0.00127463
- indene_cn2_b3lyp_n07d_anharmonc_data/3633.69_0.000906870
- indene_cn2_b3lyp_n07d_anharmonc_data/3787.48_0.00111421
- indene_cn2_b3lyp_n07d_anharmonc_data/2147.72_0.00478806
- indene_cn2_b3lyp_n07d_anharmonc_data/4376.26_0.00218296
- indene_cn2_b3lyp_n07d_anharmonc_data/3865.57_0.000765280
- indene_cn2_b3lyp_n07d_anharmonc_data/2626.25_0.00944403
- indene_cn2_b3lyp_n07d_anharmonc_data/2490.58_9.78000e-05
- indene_cn2_b3lyp_n07d_anharmonc_data/2149.34_0.000924795
- indene_cn2_b3lyp_n07d_anharmonc_data/1171.61_0.00294328
- indene_cn2_b3lyp_n07d_anharmonc_data/4262.59_0.388093
- indene_cn2_b3lyp_n07d_anharmonc_data/1853.25_0.00577941
- indene_cn2_b3lyp_n07d_anharmonc_data/1097.98_0.0781638
- indene_cn2_b3lyp_n07d_anharmonc_data/6048.01_0.454654
- indene_cn2_b3lyp_n07d_anharmonc_data/5954.09_0.00107813
- indene_cn2_b3lyp_n07d_anharmonc_data/2022.05_0.00697402
- indene_cn2_b3lyp_n07d_anharmonc_data/3983.36_0.000839760
- indene_cn2_b3lyp_n07d_anharmonc_data/1917.89_1.76439
- indene_cn2_b3lyp_n07d_anharmonc_data/4516.04_0.00550136
- indene_cn2_b3lyp_n07d_anharmonc_data/2019.43_0.0121608
- indene_cn2_b3lyp_n07d_anharmonc_data/827.591_0.00367175
- indene_cn2_b3lyp_n07d_anharmonc_data/2143.82_0.00202800
- indene_cn2_b3lyp_n07d_anharmonc_data/2685.83_0.0480533
- indene_cn2_b3lyp_n07d_anharmonc_data/2425.36_0.00983708
- indene_cn2_b3lyp_n07d_anharmonc_data/4183.19_1.00600e-05
- indene_cn2_b3lyp_n07d_anharmonc_data/1244.96_0.120712
- indene_cn2_b3lyp_n07d_anharmonc_data/921.678_0.00680103
- indene_cn2_b3lyp_n07d_anharmonc_data/1495.94_0.115578
- indene_cn2_b3lyp_n07d_anharmonc_data/1316.43_5.48376e-05
[truncated: 925 more entries]
