# Supplementary material for: Infrared Cooling in an Anharmonic Cascade Framework: 2‑Cyanoindene, the Smallest Cyano-PAH Identified in Taurus Molecular Cloud‑1
Source: ACS Earth Space Chem. 2025 Feb 4;9(2):382–93. doi: 10.1021/acsearthspacechem.4c00381 (PMC11850017; doi:10.1021/acsearthspacechem.4c00381)
Supplement: Supplementary file 2 [file sp4c00381_si_002.zip › indene_cn2_b3lyp_n07d_anharmonc_data/2900.52_0.229382]

      2900.52
     0.229382
 v1  v2 2v1    mode percent    intensity
 10  16   0           82.22               0.00
  7   0   0            7.06               0.21
  9  17   0            3.15               0.00
  9  16   0            1.74               0.00
  0   0  13            1.69               0.00
 10  17   0            1.28               0.00
  0   0  14            1.08               0.00
 11  15   0            0.58               0.00
 12  13   0            0.23               0.00
 10  19   0            0.17               0.00
 12  15   0            0.12               0.00
 11  16   0            0.12               0.00
 10  15   0            0.12               0.00
 13  14   0            0.10               0.00
 12  14   0            0.08               0.00
 10  18   0            0.08               0.00
 11  14   0            0.03               0.00
  9  15   0            0.03               0.00
  8  36   0            0.02               0.00
  9  18   0            0.02               0.00
  0   0  12            0.01               0.00
  9  13   0            0.01               0.00
 13  15   0            0.01               0.00
 11  17   0            0.01               0.00
 10  12   0            0.01               0.00
  9  12   0            0.01               0.00
  4   0   0            0.01               0.00
  6  46   0            0.01               0.00
  5   0   0            0.01               0.00
 11  12   0            0.00               0.00
  9  19   0            0.00               0.00
  6  48   0            0.00               0.00
 11  18   0            0.00               0.00
  2   0   0            0.00               0.00
  0   0  10            0.00               0.00
  9  11   0            0.00               0.00
 10  13   0            0.00               0.00
  9  14   0            0.00               0.00
  9  10   0            0.00               0.00
  3   0   0            0.00               0.00
 11  13   0            0.00               0.00
  0   0   9            0.00               0.00
  8  38   0            0.00               0.00
 10  14   0            0.00               0.00
  0   0  11            0.00               0.00
  8  37   0            0.00               0.00
  4  47   0            0.00               0.00
 10  11   0            0.00               0.00
  1   0   0            0.00               0.00
  5  47   0            0.00               0.00
  6  45   0            0.00               0.00
  7  44   0            0.00               0.00
  8  30   0            0.00               0.00
  8  33   0            0.00               0.00
  8  31   0            0.00               0.00
  7  47   0            0.00               0.00
  1  47   0            0.00               0.00
  3  47   0            0.00               0.00
  2  47   0            0.00               0.00
  8  25   0            0.00               0.00
  6   0   0            0.00               0.00
  8  40   0            0.00               0.00
  7  48   0            0.00               0.00
  8  29   0            0.00               0.00
  8  35   0            0.00               0.00
  8  39   0            0.00               0.00
  8  32   0            0.00               0.00
  7  46   0            0.00               0.00
  5  46   0            0.00               0.00
  4  48   0            0.00               0.00
  1  48   0            0.00               0.00
  2  46   0            0.00               0.00
  2  48   0            0.00               0.00
  8  28   0            0.00               0.00
  6  47   0            0.00               0.00
  4  46   0            0.00               0.00
  3  46   0            0.00               0.00
  4  45   0            0.00               0.00
  7  45   0            0.00               0.00
  3  48   0            0.00               0.00
  8  34   0            0.00               0.00
  5  48   0            0.00               0.00
  5  45   0            0.00               0.00
  8  27   0            0.00               0.00
  8  26   0            0.00               0.00
