# Supplementary material for: Infrared Cooling in an Anharmonic Cascade Framework: 2‑Cyanoindene, the Smallest Cyano-PAH Identified in Taurus Molecular Cloud‑1
Source: ACS Earth Space Chem. 2025 Feb 4;9(2):382–93. doi: 10.1021/acsearthspacechem.4c00381 (PMC11850017; doi:10.1021/acsearthspacechem.4c00381)
Supplement: Supplementary file 2 [file sp4c00381_si_002.zip › indene_cn2_b3lyp_n07d_anharmonc_data/2129.09_0.00743796]

      2129.09
   0.00743796
 v1  v2 2v1    mode percent    intensity
 10  40   0           75.04               0.00
 19  28   0           18.44               0.00
 21  26   0            3.63               0.00
 10  39   0            0.88               0.00
 21  27   0            0.40               0.00
 16  32   0            0.29               0.00
 11  40   0            0.17               0.00
 12  35   0            0.17               0.00
 18  29   0            0.14               0.00
 19  29   0            0.10               0.00
 12  34   0            0.09               0.00
 20  27   0            0.07               0.00
 20  28   0            0.06               0.00
 17  28   0            0.06               0.00
 20  26   0            0.06               0.00
  9  40   0            0.05               0.00
 11  39   0            0.05               0.00
 21  28   0            0.04               0.00
 18  32   0            0.03               0.00
 17  29   0            0.03               0.00
 16  29   0            0.03               0.00
  9  39   0            0.02               0.00
 15  32   0            0.01               0.00
 13  32   0            0.01               0.00
 13  35   0            0.01               0.00
 17  32   0            0.01               0.00
 14  35   0            0.01               0.00
 16  28   0            0.01               0.00
 18  28   0            0.01               0.00
 13  27   0            0.01               0.00
 15  28   0            0.01               0.00
 14  34   0            0.00               0.00
 22  25   0            0.00               0.00
 23  26   0            0.00               0.00
 11  32   0            0.00               0.00
 10  34   0            0.00               0.00
 15  27   0            0.00               0.00
 10  35   0            0.00               0.00
 12  27   0            0.00               0.00
 14  29   0            0.00               0.00
 11  29   0            0.00               0.00
 22  23   0            0.00               0.00
 16  26   0            0.00               0.00
 13  29   0            0.00               0.00
  9  35   0            0.00               0.00
 13  34   0            0.00               0.00
 15  34   0            0.00               0.00
 17  26   0            0.00               0.00
 16  27   0            0.00               0.00
 14  32   0            0.00               0.00
 12  29   0            0.00               0.00
 19  26   0            0.00               0.00
 11  34   0            0.00               0.00
 17  27   0            0.00               0.00
 14  27   0            0.00               0.00
 12  32   0            0.00               0.00
 20  22   0            0.00               0.00
 18  26   0            0.00               0.00
 11  35   0            0.00               0.00
 14  28   0            0.00               0.00
 12  26   0            0.00               0.00
 19  22   0            0.00               0.00
 15  29   0            0.00               0.00
 21  22   0            0.00               0.00
  9  34   0            0.00               0.00
 18  22   0            0.00               0.00
 15  26   0            0.00               0.00
 10  32   0            0.00               0.00
 13  26   0            0.00               0.00
 13  28   0            0.00               0.00
 22  24   0            0.00               0.00
 12  28   0            0.00               0.00
 17  22   0            0.00               0.00
 16  22   0            0.00               0.00
 18  27   0            0.00               0.00
 14  26   0            0.00               0.00
 19  27   0            0.00               0.00
 16  31   0            0.00               0.00
 24  25   0            0.00               0.00
 18  31   0            0.00               0.00
 19  30   0            0.00               0.00
 18  30   0            0.00               0.00
 17  30   0            0.00               0.00
 17  31   0            0.00               0.00
 16  30   0            0.00               0.00
 21  25   0            0.00               0.00
 15  31   0            0.00               0.00
 13  31   0            0.00               0.00
 20  25   0            0.00               0.00
 10  38   0            0.00               0.00
 11  38   0            0.00               0.00
 16  33   0            0.00               0.00
 11  31   0            0.00               0.00
 10  37   0            0.00               0.00
 14  31   0            0.00               0.00
 12  31   0            0.00               0.00
 12  36   0            0.00               0.00
 23  25   0            0.00               0.00
 14  30   0            0.00               0.00
 13  30   0            0.00               0.00
 15  25   0            0.00               0.00
 11  30   0            0.00               0.00
 13  33   0            0.00               0.00
 15  30   0            0.00               0.00
 22  26   0            0.00               0.00
  8   0   0            0.00               0.00
 10  36   0            0.00               0.00
 14  33   0            0.00               0.00
  0   0  22            0.00               0.00
 19  25   0            0.00               0.00
  0   0  23            0.00               0.00
  9  38   0            0.00               0.00
 13  36   0            0.00               0.00
 12  30   0            0.00               0.00
 17  33   0            0.00               0.00
 20  23   0            0.00               0.00
  0   0  24            0.00               0.00
  0   0  21            0.00               0.00
 17  25   0            0.00               0.00
 16  24   0            0.00               0.00
 12  33   0            0.00               0.00
  9  36   0            0.00               0.00
 15  33   0            0.00               0.00
 11  33   0            0.00               0.00
 18  23   0            0.00               0.00
 16  25   0            0.00               0.00
 19  20   0            0.00               0.00
 21  24   0            0.00               0.00
  0   0  19            0.00               0.00
 18  19   0            0.00               0.00
 11  37   0            0.00               0.00
 23  24   0            0.00               0.00
 20  24   0            0.00               0.00
 18  24   0            0.00               0.00
 14  25   0            0.00               0.00
 11  36   0            0.00               0.00
  0   0  20            0.00               0.00
  9  33   0            0.00               0.00
 18  25   0            0.00               0.00
 21  23   0            0.00               0.00
  9  37   0            0.00               0.00
 20  21   0            0.00               0.00
 17  21   0            0.00               0.00
 19  23   0            0.00               0.00
 18  20   0            0.00               0.00
 16  21   0            0.00               0.00
 17  23   0            0.00               0.00
 17  20   0            0.00               0.00
 18  21   0            0.00               0.00
  0   0  18            0.00               0.00
 16  23   0            0.00               0.00
 10  33   0            0.00               0.00
 17  24   0            0.00               0.00
 19  21   0            0.00               0.00
 19  24   0            0.00               0.00
 15  24   0            0.00               0.00
