# Supplementary material for: Infrared Cooling in an Anharmonic Cascade Framework: 2‑Cyanoindene, the Smallest Cyano-PAH Identified in Taurus Molecular Cloud‑1
Source: ACS Earth Space Chem. 2025 Feb 4;9(2):382–93. doi: 10.1021/acsearthspacechem.4c00381 (PMC11850017; doi:10.1021/acsearthspacechem.4c00381)
Supplement: Supplementary file 2 [file sp4c00381_si_002.zip › indene_cn2_b3lyp_n07d_anharmonc_data/4497.28_0.00354293]

      4497.28
   0.00354293
 10  1  7  1
